# Supplementary material for: Protopine-Type Alkaloids Alleviate Lipopolysaccharide-Induced Intestinal Inflammation and Modulate the Gut Microbiota in Mice
Source: Animals (Basel). 2024 Aug 5;14(15):2273. doi: 10.3390/ani14152273 (PMC11311078; doi:10.3390/ani14152273)
Supplement: Supplementary file 1 [file animals-14-02273-s001.zip]

Archive with 1 entries (1 files):
- animals-3086183-supplementary.pdf
